# Supplementary material for: Biodiversity of rodent anelloviruses in China
Source: Emerg Microbes Infect. 2018 Mar 21;7:38. doi: 10.1038/s41426-018-0037-x (PMC5861078; doi:10.1038/s41426-018-0037-x)
Supplement: Supplementary file 1 — Supplementary Table S1(XLSX 9 kb) [file 41426_2018_37_MOESM1_ESM.xlsx]

## Sheet: Sheet1
Supplementary Table 1. Rodent Anelloviruses in china
Strain	GenBank	Host	Province	Collection date
RtNn-AneV/HuB2015	MF684737	Niviventer niviventer	Hubei	2014.12
RtRnit-AneV/GuiZ2016	MF684738	Rattus nitidus	Guizhou	2015.12
RtMm-AneV/ZJ2016	MF684739	Mus musculus	Zhejiang	2016.6
RtCe-AneV/NX2015	MF684740	Caryomys eva	Ningxia	2015.4
RtRf-AneV/YN2014	MF684741	Rattus flavipectus	Yunnan	2013.7
RtCB-AneV/HeB2014	MF684742	Cricetulus Barabensis	Hebei	2014.7
RtAp-AneV/TB2015	MF684743	Apodemus peninsulae	Tibet	2014.12
RtPl-AneV/TB2015	MF684744	Phaiomys leucurus	Tibet	2014.12
RtAa-AneV/SX2015	MF684745	Apodemus agrarius	Shanxi	2014.12
RtAd-AneV/SAX2015	MF684746	Apodemus draco	Shaanxi	2015.6
RtCl-AneV/GuiZ2016	MF684747	Chinchilla lanigera	Guizhou	2015.12
RtAc-AneV/GuiZ2016	MF684748	Apodemus chevrieri	Guizhou	2015.12
RtNn-AneV/ZJ2016	MF684749	Niviventer niviventer	Zhejiang	2016.6
