# Supplementary material for: Biodiversity of rodent anelloviruses in China
Source: Emerg Microbes Infect. 2018 Mar 21;7:38. doi: 10.1038/s41426-018-0037-x (PMC5861078; doi:10.1038/s41426-018-0037-x)
Supplement: Supplementary file 2 — Supplementary Table S2(XLSX 30 kb) [file 41426_2018_37_MOESM2_ESM.xlsx]

## Sheet: Sheet1
Amino acid identity of rodents Anelloviruses ORF1 and representatives of other genera
Seq->	AY823991_Porcine_Kappatorquevirus	AB076001_Porcine_Iotatorquevirus	AB038630_Human_Betatorquevirus	AB303555_Human_Gammatorquevirus	AB041961_douroucouli_Zetatorquevirus	NC014085_tamarin_Epsilontorquevirus	AB057358_tupaia_Deltatorquevirus	HM633220_Porcine_TTV	JQ406844_Porcine_TTV	KM262783_Seal_TTV	KM262782_Seal_TTV	AB076002_Canine_TTV	GU951508_Canine_TTV	KX262893_Feline_TTV	JN704611_Pine_marten_TTV	KJ194606_RoTTV	KJ194616_RoTTV	HQ335084_Mosquito_TTV	HQ335085_Mosquito_TTV	AB041961_Owl_monkey_TTV	AB449062_Chimpanzee_TTV	AB303562_TTMDV	AB041963_TTMV	AB038624_Human_TTV_Group4	AF345524_Human_TTV_Group5	AB054648_Human_TTV_Group2	AB041957_Human_TTV_Group1	AB038619_Human_TTV_Group3	KP296855_African_green_monkey_TTV	KR902501_Horse_TTV	AB057358_Tree_shrew_TTV	HQ287751_Seal_TTV	KM262781_Seal_TTV	FJ459582_Sea_lion_Lambdatorquevirus	EF538877_Feline_TTV	HM142588_Feline_Etatorquevirus_TTV	EF538878_Feline_TTV	KJ194610_RoTTV	KJ194629_RoTTV	KJ194633_RoTTV	KJ194623_RoTTV	RtRnit-AneV/GuiZ2016_RoTTV	RtRf-AneV/YN2014_RoTTV	RtMm-AneV/ZJ2016_RoTTV	RtNn-AneV/HaiN2015_RoTTV	RtCB-AneV/HeB2014_RoTTV	RtCl-AneV/GuiZ2016_RoTTV	RtNn-AneV/ZJ2016_RoTTV	RtAp-AneV/TB2015_RoTTV
AY823991_Porcine_Kappatorquevirus	ID	0.142	0.143	0.146	0.127	0.14	0.096	0.831	0.425	0.155	0.153	0.132	0.13	0.135	0.121	0.145	0.147	0.147	0.134	0.127	0.128	0.148	0.114	0.121	0.131	0.118	0.124	0.124	0.107	0.114	0.096	0.076	0.055	0.072	0.059	0.061	0.063	0.143	0.093	0.099	0.086	0.11	0.114	0.11	0.096	0.099	0.097	0.088	0.141
AB076001_Porcine_Iotatorquevirus	0.142	ID	0.119	0.123	0.155	0.097	0.129	0.127	0.134	0.121	0.129	0.137	0.131	0.14	0.138	0.154	0.156	0.143	0.148	0.155	0.118	0.11	0.136	0.118	0.116	0.122	0.112	0.129	0.101	0.17	0.129	0.101	0.086	0.103	0.09	0.093	0.095	0.15	0.109	0.116	0.123	0.13	0.125	0.132	0.113	0.098	0.089	0.1	0.135
AB038630_Human_Betatorquevirus	0.143	0.119	ID	0.215	0.137	0.137	0.095	0.145	0.117	0.115	0.14	0.107	0.105	0.087	0.11	0.109	0.109	0.097	0.107	0.137	0.225	0.195	0.367	0.196	0.211	0.198	0.218	0.178	0.196	0.097	0.095	0.074	0.055	0.067	0.066	0.066	0.064	0.109	0.094	0.09	0.092	0.096	0.1	0.094	0.086	0.102	0.094	0.082	0.091
AB303555_Human_Gammatorquevirus	0.146	0.123	0.215	ID	0.135	0.143	0.089	0.167	0.161	0.128	0.133	0.102	0.098	0.11	0.11	0.111	0.111	0.13	0.128	0.135	0.331	0.391	0.248	0.223	0.21	0.222	0.225	0.21	0.209	0.091	0.089	0.093	0.075	0.068	0.084	0.076	0.08	0.113	0.08	0.088	0.08	0.105	0.107	0.107	0.088	0.082	0.092	0.08	0.122
AB041961_douroucouli_Zetatorquevirus	0.127	0.155	0.137	0.135	ID	0.134	0.099	0.119	0.107	0.113	0.115	0.107	0.103	0.106	0.107	0.184	0.184	0.178	0.184	1	0.131	0.141	0.13	0.139	0.13	0.137	0.141	0.125	0.116	0.141	0.099	0.06	0.058	0.062	0.066	0.062	0.062	0.18	0.09	0.089	0.093	0.09	0.086	0.088	0.087	0.076	0.076	0.083	0.168
NC014085_tamarin_Epsilontorquevirus	0.14	0.097	0.137	0.143	0.134	ID	0.117	0.134	0.12	0.134	0.12	0.11	0.106	0.135	0.115	0.115	0.105	0.101	0.097	0.134	0.157	0.148	0.142	0.174	0.145	0.131	0.166	0.12	0.146	0.094	0.117	0.077	0.077	0.063	0.067	0.063	0.065	0.113	0.103	0.094	0.086	0.098	0.1	0.09	0.109	0.103	0.101	0.092	0.107
AB057358_tupaia_Deltatorquevirus	0.096	0.129	0.095	0.089	0.099	0.117	ID	0.091	0.102	0.109	0.116	0.123	0.13	0.106	0.156	0.126	0.126	0.133	0.139	0.099	0.096	0.094	0.114	0.108	0.084	0.095	0.1	0.082	0.089	0.153	1	0.136	0.111	0.091	0.096	0.129	0.129	0.121	0.259	0.266	0.276	0.277	0.283	0.271	0.277	0.287	0.3	0.286	0.132
HM633220_Porcine_TTV	0.831	0.127	0.145	0.167	0.119	0.134	0.091	ID	0.427	0.152	0.152	0.136	0.133	0.136	0.114	0.144	0.146	0.142	0.131	0.119	0.13	0.15	0.116	0.115	0.133	0.12	0.124	0.136	0.117	0.107	0.091	0.075	0.054	0.067	0.061	0.061	0.063	0.142	0.088	0.1	0.083	0.105	0.109	0.107	0.093	0.094	0.103	0.087	0.142
JQ406844_Porcine_TTV	0.425	0.134	0.117	0.161	0.107	0.12	0.102	0.427	ID	0.155	0.155	0.135	0.135	0.148	0.123	0.13	0.139	0.145	0.128	0.107	0.13	0.155	0.143	0.141	0.13	0.141	0.13	0.132	0.119	0.125	0.102	0.082	0.072	0.072	0.072	0.068	0.07	0.128	0.098	0.113	0.096	0.115	0.117	0.113	0.107	0.109	0.102	0.094	0.116
KM262783_Seal_TTV	0.155	0.121	0.115	0.128	0.113	0.134	0.109	0.152	0.155	ID	0.481	0.204	0.204	0.177	0.167	0.121	0.121	0.123	0.147	0.113	0.124	0.101	0.11	0.133	0.126	0.128	0.128	0.117	0.138	0.116	0.109	0.076	0.063	0.072	0.065	0.054	0.054	0.116	0.097	0.104	0.106	0.13	0.126	0.126	0.113	0.122	0.109	0.101	0.125
KM262782_Seal_TTV	0.153	0.129	0.14	0.133	0.115	0.12	0.116	0.152	0.155	0.481	ID	0.22	0.213	0.175	0.176	0.112	0.116	0.117	0.123	0.115	0.127	0.095	0.119	0.135	0.12	0.119	0.138	0.125	0.133	0.12	0.116	0.085	0.067	0.079	0.064	0.064	0.064	0.112	0.088	0.09	0.09	0.12	0.113	0.113	0.109	0.102	0.1	0.084	0.123
AB076002_Canine_TTV	0.132	0.137	0.107	0.102	0.107	0.11	0.123	0.136	0.135	0.204	0.22	ID	0.928	0.167	0.118	0.13	0.13	0.125	0.133	0.107	0.11	0.095	0.097	0.106	0.1	0.079	0.094	0.104	0.116	0.125	0.123	0.066	0.081	0.069	0.067	0.065	0.067	0.125	0.115	0.135	0.125	0.153	0.148	0.146	0.137	0.115	0.133	0.127	0.099
GU951508_Canine_TTV	0.13	0.131	0.105	0.098	0.103	0.106	0.13	0.133	0.135	0.204	0.213	0.928	ID	0.167	0.121	0.132	0.132	0.125	0.135	0.103	0.104	0.095	0.099	0.106	0.096	0.081	0.096	0.104	0.11	0.131	0.13	0.071	0.076	0.066	0.067	0.065	0.067	0.128	0.112	0.137	0.117	0.15	0.148	0.146	0.137	0.109	0.133	0.125	0.105
KX262893_Feline_TTV	0.135	0.14	0.087	0.11	0.106	0.135	0.106	0.136	0.148	0.177	0.175	0.167	0.167	ID	0.14	0.134	0.132	0.121	0.121	0.106	0.118	0.108	0.097	0.128	0.095	0.101	0.112	0.112	0.112	0.129	0.106	0.078	0.087	0.087	0.067	0.078	0.078	0.134	0.108	0.128	0.113	0.13	0.132	0.125	0.115	0.11	0.097	0.099	0.129
JN704611_Pine_marten_TTV	0.121	0.138	0.11	0.11	0.107	0.115	0.156	0.114	0.123	0.167	0.176	0.118	0.121	0.14	ID	0.161	0.158	0.159	0.135	0.107	0.121	0.105	0.091	0.142	0.112	0.12	0.122	0.112	0.117	0.142	0.156	0.107	0.091	0.102	0.092	0.085	0.085	0.158	0.14	0.153	0.151	0.174	0.177	0.169	0.169	0.173	0.144	0.14	0.165
KJ194606_RoTTV	0.145	0.154	0.109	0.111	0.184	0.115	0.126	0.144	0.13	0.121	0.112	0.13	0.132	0.134	0.161	ID	0.89	0.473	0.508	0.184	0.118	0.123	0.111	0.114	0.118	0.106	0.109	0.094	0.096	0.145	0.126	0.075	0.088	0.08	0.071	0.074	0.076	0.989	0.131	0.152	0.136	0.128	0.13	0.141	0.138	0.131	0.126	0.147	0.379
KJ194616_RoTTV	0.147	0.156	0.109	0.111	0.184	0.105	0.126	0.146	0.139	0.121	0.116	0.13	0.132	0.132	0.158	0.89	ID	0.478	0.51	0.184	0.12	0.118	0.115	0.116	0.12	0.106	0.103	0.092	0.096	0.14	0.126	0.085	0.08	0.083	0.074	0.079	0.076	0.879	0.144	0.157	0.147	0.133	0.133	0.135	0.131	0.131	0.134	0.147	0.356
HQ335084_Mosquito_TTV	0.147	0.143	0.097	0.13	0.178	0.101	0.133	0.142	0.145	0.123	0.117	0.125	0.125	0.121	0.159	0.473	0.478	ID	0.62	0.178	0.128	0.112	0.109	0.114	0.109	0.1	0.099	0.096	0.093	0.163	0.133	0.093	0.078	0.108	0.082	0.084	0.084	0.473	0.141	0.136	0.131	0.14	0.132	0.143	0.128	0.133	0.139	0.139	0.341
HQ335085_Mosquito_TTV	0.134	0.148	0.107	0.128	0.184	0.097	0.139	0.131	0.128	0.147	0.123	0.133	0.135	0.121	0.135	0.508	0.51	0.62	ID	0.184	0.13	0.123	0.109	0.122	0.119	0.104	0.111	0.098	0.106	0.163	0.139	0.088	0.08	0.106	0.082	0.089	0.089	0.5	0.139	0.15	0.137	0.149	0.146	0.161	0.152	0.134	0.129	0.134	0.353
AB041961_Owl_monkey_TTV	0.127	0.155	0.137	0.135	1	0.134	0.099	0.119	0.107	0.113	0.115	0.107	0.103	0.106	0.107	0.184	0.184	0.178	0.184	ID	0.131	0.141	0.13	0.139	0.13	0.137	0.141	0.125	0.116	0.141	0.099	0.06	0.058	0.062	0.066	0.062	0.062	0.18	0.09	0.089	0.093	0.09	0.086	0.088	0.087	0.076	0.076	0.083	0.168
AB449062_Chimpanzee_TTV	0.128	0.118	0.225	0.331	0.131	0.157	0.096	0.13	0.13	0.124	0.127	0.11	0.104	0.118	0.121	0.118	0.12	0.128	0.13	0.131	ID	0.323	0.264	0.267	0.226	0.207	0.219	0.191	0.21	0.105	0.096	0.074	0.066	0.086	0.076	0.072	0.072	0.116	0.122	0.103	0.092	0.111	0.109	0.117	0.105	0.09	0.101	0.092	0.131
AB303562_TTMDV	0.148	0.11	0.195	0.391	0.141	0.148	0.094	0.15	0.155	0.101	0.095	0.095	0.095	0.108	0.105	0.123	0.118	0.112	0.123	0.141	0.323	ID	0.244	0.219	0.203	0.209	0.207	0.183	0.209	0.092	0.094	0.088	0.07	0.079	0.088	0.078	0.08	0.121	0.091	0.087	0.089	0.102	0.108	0.102	0.091	0.077	0.09	0.085	0.121
AB041963_TTMV	0.114	0.136	0.367	0.248	0.13	0.142	0.114	0.116	0.143	0.11	0.119	0.097	0.099	0.097	0.091	0.111	0.115	0.109	0.109	0.13	0.264	0.244	ID	0.238	0.228	0.211	0.214	0.184	0.208	0.109	0.114	0.082	0.069	0.062	0.06	0.081	0.085	0.109	0.098	0.09	0.094	0.087	0.083	0.089	0.087	0.092	0.088	0.076	0.11
AB038624_Human_TTV_Group4	0.121	0.118	0.196	0.223	0.139	0.174	0.108	0.115	0.141	0.133	0.135	0.106	0.106	0.128	0.142	0.114	0.116	0.114	0.122	0.139	0.267	0.219	0.238	ID	0.332	0.289	0.323	0.266	0.28	0.125	0.108	0.072	0.057	0.072	0.069	0.061	0.059	0.11	0.11	0.1	0.102	0.108	0.11	0.113	0.108	0.102	0.104	0.098	0.142
AF345524_Human_TTV_Group5	0.131	0.116	0.211	0.21	0.13	0.145	0.084	0.133	0.13	0.126	0.12	0.1	0.096	0.095	0.112	0.118	0.12	0.109	0.119	0.13	0.226	0.203	0.228	0.332	ID	0.398	0.39	0.311	0.283	0.128	0.084	0.08	0.067	0.065	0.067	0.074	0.078	0.115	0.107	0.099	0.097	0.084	0.082	0.086	0.075	0.086	0.086	0.084	0.094
AB054648_Human_TTV_Group2	0.118	0.122	0.198	0.222	0.137	0.131	0.095	0.12	0.141	0.128	0.119	0.079	0.081	0.101	0.12	0.106	0.106	0.1	0.104	0.137	0.207	0.209	0.211	0.289	0.398	ID	0.385	0.323	0.264	0.115	0.095	0.076	0.073	0.071	0.073	0.08	0.08	0.102	0.086	0.09	0.096	0.09	0.088	0.097	0.082	0.085	0.073	0.077	0.11
AB041957_Human_TTV_Group1	0.124	0.112	0.218	0.225	0.141	0.166	0.1	0.124	0.13	0.128	0.138	0.094	0.096	0.112	0.122	0.109	0.103	0.099	0.111	0.141	0.219	0.207	0.214	0.323	0.39	0.385	ID	0.349	0.299	0.13	0.1	0.086	0.069	0.071	0.073	0.075	0.079	0.107	0.087	0.083	0.091	0.108	0.108	0.11	0.091	0.099	0.086	0.081	0.111
AB038619_Human_TTV_Group3	0.124	0.129	0.178	0.21	0.125	0.12	0.082	0.136	0.132	0.117	0.125	0.104	0.104	0.112	0.112	0.094	0.092	0.096	0.098	0.125	0.191	0.183	0.184	0.266	0.311	0.323	0.349	ID	0.23	0.105	0.082	0.076	0.067	0.078	0.073	0.071	0.069	0.094	0.079	0.084	0.09	0.099	0.101	0.095	0.09	0.083	0.079	0.086	0.091
KP296855_African_green_monkey_TTV	0.107	0.101	0.196	0.209	0.116	0.146	0.089	0.117	0.119	0.138	0.133	0.116	0.11	0.112	0.117	0.096	0.096	0.093	0.106	0.116	0.21	0.209	0.208	0.28	0.283	0.264	0.299	0.23	ID	0.09	0.089	0.057	0.058	0.064	0.055	0.059	0.061	0.094	0.095	0.093	0.093	0.095	0.089	0.097	0.086	0.077	0.094	0.088	0.112
KR902501_Horse_TTV	0.114	0.17	0.097	0.091	0.141	0.094	0.153	0.107	0.125	0.116	0.12	0.125	0.131	0.129	0.142	0.145	0.14	0.163	0.163	0.141	0.105	0.092	0.109	0.125	0.128	0.115	0.13	0.105	0.09	ID	0.153	0.098	0.074	0.067	0.074	0.075	0.078	0.142	0.122	0.121	0.107	0.141	0.141	0.143	0.139	0.119	0.105	0.119	0.151
AB057358_Tree_shrew_TTV	0.096	0.129	0.095	0.089	0.099	0.117	1	0.091	0.102	0.109	0.116	0.123	0.13	0.106	0.156	0.126	0.126	0.133	0.139	0.099	0.096	0.094	0.114	0.108	0.084	0.095	0.1	0.082	0.089	0.153	ID	0.136	0.111	0.091	0.096	0.129	0.129	0.121	0.259	0.266	0.276	0.277	0.283	0.271	0.277	0.287	0.3	0.286	0.132
HQ287751_Seal_TTV	0.076	0.101	0.074	0.093	0.06	0.077	0.136	0.075	0.082	0.076	0.085	0.066	0.071	0.078	0.107	0.075	0.085	0.093	0.088	0.06	0.074	0.088	0.082	0.072	0.08	0.076	0.086	0.076	0.057	0.098	0.136	ID	0.314	0.253	0.273	0.249	0.246	0.075	0.137	0.13	0.127	0.098	0.098	0.11	0.095	0.115	0.134	0.127	0.064
KM262781_Seal_TTV	0.055	0.086	0.055	0.075	0.058	0.077	0.111	0.054	0.072	0.063	0.067	0.081	0.076	0.087	0.091	0.088	0.08	0.078	0.08	0.058	0.066	0.07	0.069	0.057	0.067	0.073	0.069	0.067	0.058	0.074	0.111	0.314	ID	0.229	0.241	0.249	0.252	0.088	0.1	0.085	0.103	0.091	0.094	0.1	0.091	0.099	0.075	0.097	0.054
FJ459582_Sea_lion_Lambdatorquevirus	0.072	0.103	0.067	0.068	0.062	0.063	0.091	0.067	0.072	0.072	0.079	0.069	0.066	0.087	0.102	0.08	0.083	0.108	0.106	0.062	0.086	0.079	0.062	0.072	0.065	0.071	0.071	0.078	0.064	0.067	0.091	0.253	0.229	ID	0.269	0.243	0.243	0.08	0.124	0.118	0.124	0.105	0.105	0.108	0.115	0.097	0.103	0.103	0.086
EF538877_Feline_TTV	0.059	0.09	0.066	0.084	0.066	0.067	0.096	0.061	0.072	0.065	0.064	0.067	0.067	0.067	0.092	0.071	0.074	0.082	0.082	0.066	0.076	0.088	0.06	0.069	0.067	0.073	0.073	0.073	0.055	0.074	0.096	0.273	0.241	0.269	ID	0.395	0.399	0.071	0.108	0.117	0.129	0.091	0.094	0.088	0.097	0.096	0.097	0.092	0.072
HM142588_Feline_Etatorquevirus_TTV	0.061	0.093	0.066	0.076	0.062	0.063	0.129	0.061	0.068	0.054	0.064	0.065	0.065	0.078	0.085	0.074	0.079	0.084	0.089	0.062	0.072	0.078	0.081	0.061	0.074	0.08	0.075	0.071	0.059	0.075	0.129	0.249	0.249	0.243	0.395	ID	0.977	0.076	0.118	0.138	0.136	0.134	0.128	0.121	0.097	0.112	0.123	0.124	0.052
EF538878_Feline_TTV	0.063	0.095	0.064	0.08	0.062	0.065	0.129	0.063	0.07	0.054	0.064	0.067	0.067	0.078	0.085	0.076	0.076	0.084	0.089	0.062	0.072	0.08	0.085	0.059	0.078	0.08	0.079	0.069	0.061	0.078	0.129	0.246	0.252	0.243	0.399	0.977	ID	0.079	0.118	0.138	0.139	0.131	0.125	0.121	0.097	0.109	0.116	0.124	0.052
KJ194610_RoTTV	0.143	0.15	0.109	0.113	0.18	0.113	0.121	0.142	0.128	0.116	0.112	0.125	0.128	0.134	0.158	0.989	0.879	0.473	0.5	0.18	0.116	0.121	0.109	0.11	0.115	0.102	0.107	0.094	0.094	0.142	0.121	0.075	0.088	0.08	0.071	0.076	0.079	ID	0.126	0.147	0.131	0.123	0.125	0.135	0.133	0.126	0.121	0.142	0.377
KJ194629_RoTTV	0.093	0.109	0.094	0.08	0.09	0.103	0.259	0.088	0.098	0.097	0.088	0.115	0.112	0.108	0.14	0.131	0.144	0.141	0.139	0.09	0.122	0.091	0.098	0.11	0.107	0.086	0.087	0.079	0.095	0.122	0.259	0.137	0.1	0.124	0.108	0.118	0.118	0.126	ID	0.685	0.675	0.284	0.278	0.284	0.305	0.41	0.458	0.513	0.123
KJ194633_RoTTV	0.099	0.116	0.09	0.088	0.089	0.094	0.266	0.1	0.113	0.104	0.09	0.135	0.137	0.128	0.153	0.152	0.157	0.136	0.15	0.089	0.103	0.087	0.09	0.1	0.099	0.09	0.083	0.084	0.093	0.121	0.266	0.13	0.085	0.118	0.117	0.138	0.138	0.147	0.685	ID	0.639	0.291	0.288	0.278	0.302	0.427	0.442	0.547	0.115
KJ194623_RoTTV	0.086	0.123	0.092	0.08	0.093	0.086	0.276	0.083	0.096	0.106	0.09	0.125	0.117	0.113	0.151	0.136	0.147	0.131	0.137	0.093	0.092	0.089	0.094	0.102	0.097	0.096	0.091	0.09	0.093	0.107	0.276	0.127	0.103	0.124	0.129	0.136	0.139	0.131	0.675	0.639	ID	0.288	0.288	0.281	0.302	0.432	0.458	0.542	0.12
RtRnit-AneV/GuiZ2016_RoTTV	0.11	0.13	0.096	0.105	0.09	0.098	0.277	0.105	0.115	0.13	0.12	0.153	0.15	0.13	0.174	0.128	0.133	0.14	0.149	0.09	0.111	0.102	0.087	0.108	0.084	0.09	0.108	0.099	0.095	0.141	0.277	0.098	0.091	0.105	0.091	0.134	0.131	0.123	0.284	0.291	0.288	ID	0.871	0.783	0.61	0.3	0.308	0.281	0.121
RtRf-AneV/YN2014_RoTTV	0.114	0.125	0.1	0.107	0.086	0.1	0.283	0.109	0.117	0.126	0.113	0.148	0.148	0.132	0.177	0.13	0.133	0.132	0.146	0.086	0.109	0.108	0.083	0.11	0.082	0.088	0.108	0.101	0.089	0.141	0.283	0.098	0.094	0.105	0.094	0.128	0.125	0.125	0.278	0.288	0.288	0.871	ID	0.773	0.617	0.3	0.304	0.274	0.129
RtMm-AneV/ZJ2016_RoTTV	0.11	0.132	0.094	0.107	0.088	0.09	0.271	0.107	0.113	0.126	0.113	0.146	0.146	0.125	0.169	0.141	0.135	0.143	0.161	0.088	0.117	0.102	0.089	0.113	0.086	0.097	0.11	0.095	0.097	0.143	0.271	0.11	0.1	0.108	0.088	0.121	0.121	0.135	0.284	0.278	0.281	0.783	0.773	ID	0.6	0.294	0.301	0.274	0.131
RtNn-AneV/HaiN2015_RoTTV	0.096	0.113	0.086	0.088	0.087	0.109	0.277	0.093	0.107	0.113	0.109	0.137	0.137	0.115	0.169	0.138	0.131	0.128	0.152	0.087	0.105	0.091	0.087	0.108	0.075	0.082	0.091	0.09	0.086	0.139	0.277	0.095	0.091	0.115	0.097	0.097	0.097	0.133	0.305	0.302	0.302	0.61	0.617	0.6	ID	0.289	0.299	0.271	0.118
RtCB-AneV/HeB2014_RoTTV	0.099	0.098	0.102	0.082	0.076	0.103	0.287	0.094	0.109	0.122	0.102	0.115	0.109	0.11	0.173	0.131	0.131	0.133	0.134	0.076	0.09	0.077	0.092	0.102	0.086	0.085	0.099	0.083	0.077	0.119	0.287	0.115	0.099	0.097	0.096	0.112	0.109	0.126	0.41	0.427	0.432	0.3	0.3	0.294	0.289	ID	0.503	0.422	0.115
RtCl-AneV/GuiZ2016_RoTTV	0.097	0.089	0.094	0.092	0.076	0.101	0.3	0.103	0.102	0.109	0.1	0.133	0.133	0.097	0.144	0.126	0.134	0.139	0.129	0.076	0.101	0.09	0.088	0.104	0.086	0.073	0.086	0.079	0.094	0.105	0.3	0.134	0.075	0.103	0.097	0.123	0.116	0.121	0.458	0.442	0.458	0.308	0.304	0.301	0.299	0.503	ID	0.465	0.108
RtNn-AneV/ZJ2016_RoTTV	0.088	0.1	0.082	0.08	0.083	0.092	0.286	0.087	0.094	0.101	0.084	0.127	0.125	0.099	0.14	0.147	0.147	0.139	0.134	0.083	0.092	0.085	0.076	0.098	0.084	0.077	0.081	0.086	0.088	0.119	0.286	0.127	0.097	0.103	0.092	0.124	0.124	0.142	0.513	0.547	0.542	0.281	0.274	0.274	0.271	0.422	0.465	ID	0.122
RtAp-AneV/TB2015_RoTTV	0.141	0.135	0.091	0.122	0.168	0.107	0.132	0.142	0.116	0.125	0.123	0.099	0.105	0.129	0.165	0.379	0.356	0.341	0.353	0.168	0.131	0.121	0.11	0.142	0.094	0.11	0.111	0.091	0.112	0.151	0.132	0.064	0.054	0.086	0.072	0.052	0.052	0.377	0.123	0.115	0.12	0.121	0.129	0.131	0.118	0.115	0.108	0.122	ID
RtAa-AneV/SX2015_RoTTV	0.13	0.137	0.093	0.118	0.17	0.101	0.137	0.131	0.105	0.121	0.117	0.096	0.103	0.127	0.155	0.364	0.351	0.338	0.348	0.17	0.126	0.125	0.098	0.13	0.092	0.104	0.102	0.083	0.11	0.139	0.137	0.067	0.057	0.073	0.07	0.055	0.055	0.364	0.125	0.117	0.123	0.127	0.132	0.129	0.12	0.118	0.107	0.128	0.885
RtAd-AneV/SAX2015_RoTTV	0.121	0.137	0.105	0.116	0.186	0.121	0.151	0.122	0.122	0.137	0.126	0.118	0.116	0.129	0.163	0.352	0.365	0.331	0.32	0.186	0.127	0.113	0.104	0.134	0.121	0.108	0.127	0.102	0.108	0.141	0.151	0.09	0.061	0.066	0.059	0.067	0.069	0.349	0.12	0.118	0.123	0.136	0.128	0.133	0.127	0.128	0.138	0.135	0.488
RtAc-AneV/GuiZ2016_RoTTV	0.1	0.098	0.094	0.098	0.124	0.097	0.147	0.099	0.107	0.109	0.122	0.099	0.103	0.102	0.13	0.174	0.167	0.181	0.172	0.124	0.127	0.114	0.098	0.117	0.102	0.125	0.107	0.094	0.114	0.14	0.147	0.087	0.074	0.073	0.072	0.102	0.099	0.172	0.136	0.121	0.122	0.129	0.118	0.132	0.117	0.128	0.134	0.113	0.203
RtCe-AneV/NX2015_RoTTV	0.138	0.154	0.112	0.115	0.189	0.098	0.132	0.135	0.128	0.143	0.13	0.135	0.132	0.135	0.139	0.438	0.438	0.476	0.452	0.189	0.13	0.112	0.107	0.117	0.109	0.103	0.105	0.086	0.106	0.14	0.132	0.085	0.082	0.097	0.086	0.08	0.078	0.435	0.096	0.114	0.107	0.146	0.141	0.139	0.142	0.109	0.106	0.127	0.34
RtPl-AneV/TB2015_RoTTV	0.131	0.148	0.101	0.115	0.181	0.105	0.121	0.131	0.137	0.123	0.121	0.128	0.123	0.123	0.136	0.445	0.432	0.48	0.458	0.181	0.124	0.102	0.103	0.125	0.109	0.098	0.101	0.096	0.112	0.147	0.121	0.091	0.091	0.096	0.098	0.079	0.079	0.445	0.129	0.124	0.121	0.133	0.123	0.128	0.12	0.118	0.113	0.126	0.307
KM668486_RN_2_Se15_RoTTV	0.152	0.148	0.107	0.124	0.177	0.107	0.128	0.14	0.137	0.134	0.125	0.11	0.113	0.121	0.139	0.409	0.412	0.363	0.357	0.177	0.124	0.125	0.116	0.114	0.107	0.108	0.117	0.094	0.116	0.136	0.128	0.092	0.087	0.089	0.08	0.073	0.076	0.404	0.104	0.111	0.111	0.125	0.125	0.135	0.12	0.109	0.119	0.117	0.312
KM668485_RN_5_Se5_RoTTV	0.148	0.152	0.111	0.124	0.169	0.113	0.136	0.138	0.128	0.129	0.121	0.106	0.11	0.124	0.136	0.415	0.407	0.35	0.355	0.169	0.128	0.121	0.112	0.116	0.107	0.112	0.123	0.1	0.116	0.136	0.136	0.085	0.089	0.087	0.075	0.068	0.071	0.409	0.109	0.104	0.111	0.123	0.123	0.133	0.123	0.117	0.122	0.109	0.31
KM609325_RN_8_Se11_RoTTV	0.154	0.148	0.107	0.124	0.177	0.107	0.128	0.142	0.137	0.134	0.125	0.11	0.113	0.121	0.139	0.409	0.412	0.363	0.357	0.177	0.124	0.125	0.116	0.116	0.107	0.108	0.115	0.094	0.116	0.136	0.128	0.092	0.084	0.089	0.08	0.073	0.076	0.404	0.104	0.111	0.111	0.125	0.125	0.135	0.12	0.109	0.119	0.117	0.312
[truncated: 8 more columns]
